# Supplementary material for: Temporizin-1 Meets the Membranes: Probing Membrane Inser-Tion and Disruption Mechanisms
Source: Antibiotics (Basel). 2025 Sep 10;14(9):913. doi: 10.3390/antibiotics14090913 (PMC12466833; doi:10.3390/antibiotics14090913)
Supplement: Supplementary file 1 [file antibiotics-14-00913-s001.zip]

Archive with 1 entries (1 files):
- antibiotics-3825047-supplementary.pdf
